# Supplementary material for: The Genome Sequences of Baculoviruses from the Tufted Apple Bud Moth, Platynota idaeusalis, Reveal Recombination Between an Alphabaculovirus and a Betabaculovirus from the Same Host
Source: Viruses. 2025 Jan 30;17(2):202. doi: 10.3390/v17020202 (PMC11861948; doi:10.3390/v17020202)
Supplement: Supplementary file 1 [file viruses-17-00202-s001.zip › Table S3.xlsx]

## Sheet: PlidNPV
PlidNPV-2680 SNPs and indels
Type	Nt position	Reference Base	Called Base	%	Codon	Feature Name
SNP	6894	T	G	0.1025	G:GGT @ 288 -> G:GGg	PIF-5
SNP	39709	T	G	0.1851	T:ACA @ 394 -> T:ACc	LEF-8
SNP	82520	T	G	0.102	G:GGT @ 123 -> G:GGg	desmoplakin
Indel	107638-107917	GCCATTTAGGATTGGAGTTGGACCTGACTCTGTCCATCCTAAATGGCGCCATTTACACTCGGTAATGAATTCCATTTAGGATTGTAACTGAACTCGACTCGGTCTATCCTAAATGGAATTCATTACCGAATGTAAATGGAGCCAGTTTGGATCGCGGTTGGACAAGACTAGTTCGAACCTAAATGGAATTCATTACCGAATGTAAATGGAGCCAGTTTGGGTTGTAACTGGACTTGACGAGTTTAAACCTAAATGGAATTCATTACCGAGTGTAAATGGC	-	0.119591		hr8

## Sheet: PlidGV
PlidGV-2683 SNPs and indels
Type	Nt position	Reference Base	Called Base	SNP %	Codon	Feature Name
SNP	147	C	T	0.3164	I:ATC @ 49 -> I:ATt	granulin
SNP	492	A	G	0.2142	V:GTA @ 164 -> V:GTg	granulin
SNP	567	T	C	0.2	V:GTT @ 189 -> V:GTc	granulin
SNP	768	G	A	0.3333	T:ACC @ 110 -> T:ACt	p78/83
SNP	963	C	T	0.1639	E:GAG @ 45 -> E:GAa	p78/83
SNP	1126	G	A	0.2528	V:GTA @ 17 -> I:aTA	PK-1
SNP	1269	G	A	0.2424	P:CCG @ 64 -> P:CCa	PK-1
SNP	1328	G	A	0.3055	R:AGA @ 84 -> K:AaA	PK-1
SNP	1581	T	G	0.163	S:TCT @ 168 -> S:TCg	PK-1
SNP	1758	A	T	0.1428	L:CTA @ 227 -> L:CTt	PK-1
SNP	1764	A	G	0.1384	L:TTA @ 229 -> L:TTg	PK-1
SNP	1920	C	T	0.1309
SNP	1938	C	T	0.1204	R:AGA @ 188 -> K:AaA	ORF4
SNP	2161	T	C	0.1975	I:ATT @ 114 -> V:gTT	ORF4
SNP	2320	G	A	0.258	L:CTA @ 61 -> L:tTA	ORF4
SNP	2849	G	A	0.1081		dr1
SNP	3031	G	A	0.1875
SNP	3391	T	C	0.1971	V:GTA @ 367 -> V:GTg	IE-1
SNP	3490	C	G	0.2394	M:ATG @ 334 -> I:ATc	IE-1
SNP	3652	C	T	0.2241	L:TTG @ 280 -> L:TTa	IE-1
SNP	3898	A	G	0.1666	N:AAT @ 198 -> N:AAc	IE-1
SNP	4147	G	A	0.2153	L:CTC @ 115 -> L:CTt	IE-1
SNP	4272	C	T	0.2816	A:GCG @ 74 -> T:aCG	IE-1
SNP	4278	T	A	0.1857	T:ACA @ 72 -> S:tCA	IE-1
SNP	4297	T	C	0.2686	T:ACA @ 65 -> T:ACg	IE-1
SNP	4830	G	T	0.1944	A:GCA @ 101 -> S:tCA	ac146-like
SNP	4875	T	C	0.256	L:TTG @ 116 -> L:cTG	ac146-like
SNP	5236	C	T	0.2222	G:GGG @ 62 -> G:GGa	chtb1
SNP	5254	G	A	0.2272	Y:TAC @ 56 -> Y:TAt	chtb1
SNP	5413	A	T	0.1555	I:ATT @ 3 -> I:ATa	chtb1
SNP	5665	G	A	0.1041	G:GGA @ 80 -> R:aGA	ORF9
SNP	5924	A	G	0.1609	K:AAA @ 166 -> R:AgA	ORF9
SNP	6017	G	A	0.1875
SNP	6455	A	G	0.2461	F:TTT @ 409 -> S:TcT	p49
SNP	6568	G	A	0.1833	N:AAC @ 371 -> N:AAt	p49
SNP	6579	G	T	0.1785	Q:CAG @ 368 -> K:aAG	p49
SNP	6666	G	T	0.2777	L:CTA @ 339 -> I:aTA	p49
SNP	7066	G	A	0.125	H:CAC @ 205 -> H:CAt	p49
SNP	7072	G	A	0.125	N:AAC @ 203 -> N:AAt	p49
SNP	7131	G	A	0.1333	L:CTA @ 184 -> L:tTA	p49
SNP	7426	G	A	0.2592	F:TTC @ 85 -> F:TTt	p49
Indel	7780	T	-	0.2
Indel	7862	T	-	0.1785
SNP	7879	T	C	0.1296	P:CCA @ 350 -> P:CCg	ODV-e56
SNP	7990	G	A	0.1791	N:AAC @ 313 -> N:AAt	ODV-e56
SNP	8263	T	C	0.3037	L:TTA @ 222 -> L:TTg	ODV-e56
SNP	8775	C	T	0.3275	V:GTG @ 52 -> M:aTG	ODV-e56
SNP	8794	C	T	0.3474	V:GTG @ 45 -> V:GTa	ODV-e56
SNP	8842	C	T	0.2571	L:TTG @ 29 -> L:TTa	ODV-e56
SNP	8851	T	G	0.233	T:ACA @ 26 -> T:ACc	ODV-e56
SNP	9536	T	A	0.2465	N:AAT @ 161 -> Y:tAT	PEP-1
SNP	9708	G	A	0.1764	N:AAC @ 103 -> N:AAt	PEP-1
SNP	9720	A	G	0.1698	C:TGT @ 99 -> C:TGc	PEP-1
SNP	9899	G	C	0.3877	L:CTA @ 40 -> V:gTA	PEP-1
SNP	9972	A	G	0.2295	F:TTT @ 15 -> F:TTc	PEP-1
SNP	10133	A	G	0.2631	I:ATA @ 15 -> V:gTA	PEP/P10
SNP	10561	C	T	0.2622	T:ACC @ 157 -> T:ACt	PEP/P10
SNP	10654	T	G	0.1891	L:CTT @ 188 -> L:CTg	PEP/P10
SNP	10762	G	A	0.1666	L:TTG @ 224 -> L:TTa	PEP/P10
SNP	10948	T	C	0.2261	S:TCT @ 286 -> S:TCc	PEP/P10
SNP	11784	G	A	0.1111
SNP	11868	G	T	0.234	H:CAT @ 258 -> N:aAT	ORF17
SNP	11921	T	G	0.258	H:CAT @ 240 -> P:CcT	ORF17
SNP	12378	A	T	0.2835	F:TTT @ 88 -> I:aTT	ORF17
Indel	12654	G	-	0.125
SNP	12702	T	C	0.1014
SNP	12883	T	C	0.1785		dr2
SNP	13128	C	A	0.1896	A:GCG @ 296 -> A:GCt	ORF18
SNP	13893	T	C	0.1166	S:TCA @ 41 -> S:TCg	ORF18
SNP	14088	T	G	0.1481	D:GAT @ 260 -> A:GcT	ORF19
SNP	14348	G	A	0.4509	N:AAC @ 173 -> N:AAt	ORF19
SNP	14457	A	G	0.4166	I:ATT @ 137 -> T:AcT	ORF19
SNP	14458	T	C	0.2916	I:ATT @ 137 -> V:gTT	ORF19
SNP	14735	A	G	0.2686	C:TGT @ 44 -> C:TGc	ORF19
SNP	14780	G	A	0.2741	H:CAC @ 29 -> H:CAt	ORF19
SNP	14820	G	T	0.2765	A:GCG @ 16 -> E:GaG	ORF19
SNP	14930	T	C	0.4736
SNP	15107	A	T	0.1296
SNP	15492	C	G	0.1
SNP	15553	G	A	0.1829		dr3
SNP	15883	G	A	0.1076		dr3
SNP	15898	T	A	0.1044
SNP	16031	A	G	0.2794
Indel	16068	T	-	0.433
Indel	16237	C	-	0.1323
Indel	16345	A	-	0.2794
SNP	17039	C	T	0.3255	D:GAC @ 184 -> D:GAt	ORF20
SNP	18055	T	G	0.1489
SNP	18057	G	A	0.3404
SNP	18243	A	G	0.1529
Indel	18261	T	-	0.1363
SNP	18358	C	A	0.225
SNP	18902	C	T	0.2843	N:AAC @ 169 -> N:AAt	ORF22
SNP	18978	C	T	0.2164	L:CTT @ 195 -> F:tTT	ORF22
SNP	19550	T	A	0.4324	S:TCT @ 385 -> S:TCa	ORF22
SNP	19606	T	G	0.1304
SNP	19620	T	G	0.1111
Indel	19661	A	-	0.1481
SNP	19683	A	T	0.3333
SNP	20075	C	T	0.303	H:CAC @ 107 -> H:CAt	F protein
SNP	20379	T	A	0.2738	F:TTT @ 209 -> I:aTT	F protein
SNP	20918	T	C	0.28	H:CAT @ 388 -> H:CAc	F protein
SNP	20975	G	T	0.2602	A:GCG @ 407 -> A:GCt	F protein
SNP	20984	C	T	0.2428	N:AAC @ 410 -> N:AAt	F protein
Indel	21486	T	-	0.2127
SNP	21657	A	G	0.1818	D:GAT @ 44 -> G:GgT	ORF24
SNP	21912	C	A	0.1707	T:ACT @ 129 -> K:Aaa	ORF24
SNP	21913	T	A	0.1707	T:ACT @ 129 -> K:Aaa	ORF24
SNP	22348	G	A	0.2812	L:TTG @ 274 -> L:TTa	ORF24
SNP	22668	C	A	0.2307	V:GTG @ 183 -> L:tTG	ORF25
SNP	22711	T	C	0.2545	K:AAA @ 168 -> K:AAg	ORF25
SNP	22738	T	A	0.3061	I:ATA @ 159 -> I:ATt	ORF25
SNP	22773	G	T	0.3404	R:CGA @ 148 -> R:aGA	ORF25
SNP	22840	A	G	0.3076	T:ACT @ 125 -> T:ACc	ORF25
SNP	22979	T	C	0.204	K:AAG @ 79 -> R:AgG	ORF25
SNP	23051	A	G	0.25	I:ATT @ 55 -> T:AcT	ORF25
SNP	23271	C	T	0.2153	Q:CAG @ 174 -> Q:CAa	ORF26
SNP	24551	G	A	0.1746	L:CTG @ 723 -> L:tTG	odv-e66
SNP	25128	C	T	0.1797	L:TTG @ 530 -> L:TTa	odv-e66
SNP	25196	C	G	0.191	A:GCT @ 508 -> P:cCT	odv-e66
SNP	25401	G	A	0.258	S:TCC @ 439 -> S:TCt	odv-e66
SNP	26388	T	G	0.1	P:CCA @ 110 -> P:CCc	odv-e66
SNP	26466	A	G	0.1166	P:CCT @ 84 -> P:CCc	odv-e66
SNP	26514	A	G	0.1929	P:CCT @ 68 -> P:CCc	odv-e66
SNP	27108	T	A	0.1774	L:TTA @ 78 -> F:TTt	ORF30
SNP	28823	A	G	0.4477	V:GTA @ 31 -> A:GcA	ORF34
SNP	29147	A	G	0.42	H:CAT @ 38 -> H:CAc	ORF35
SNP	29438	T	C	0.3972	N:AAT @ 419 -> D:gAT	metalloproteinase
SNP	30216	A	G	0.4177	D:GAT @ 159 -> D:GAc	metalloproteinase
SNP	30625	G	A	0.3333	T:ACT @ 23 -> I:AtT	metalloproteinase
SNP	30925	T	C	0.3541	F:TTT @ 92 -> F:TTc	p13
SNP	30966	A	C	0.102	D:GAT @ 106 -> A:GcT	p13
SNP	31343	G	A	0.397	D:GAT @ 232 -> N:aAT	p13
SNP	31597	A	T	0.1	N:AAT @ 42 -> Y:tAT	pif-2
SNP	31609	G	T	0.3714	A:GCT @ 46 -> S:tCT	pif-2
SNP	32050	G	A	0.3209	D:GAC @ 193 -> N:aAC	pif-2
SNP	32154	A	T	0.3625	I:ATA @ 227 -> I:ATt	pif-2
SNP	32600	C	T	0.3709	A:GCT @ 59 -> T:aCT	ORF39
SNP	32750	A	T	0.1333	S:TCA @ 9 -> T:aCA	ORF39
SNP	32759	T	C	0.1818	N:AAT @ 6 -> D:gAT	ORF39
SNP	32770	T	G	0.1176	E:GAA @ 2 -> A:GcA	ORF39
SNP	32795	A	G	0.1176	R:AGG @ 3 -> G:gGG	ORF40
SNP	33035	G	A	0.3846	A:GCT @ 83 -> T:aCT	ORF40
SNP	33236	A	G	0.4736	T:ACC @ 150 -> A:gCC	ORF40
SNP	33352	A	G	0.4464	L:CTA @ 188 -> L:CTg	ORF40
SNP	33772	C	T	0.4	R:CGC @ 328 -> R:CGt	ORF40
SNP	34151	G	A	0.4642	A:GCT @ 455 -> T:aCT	ORF40
SNP	34968	T	C	0.2608	V:GTT @ 727 -> A:GcT	ORF40
SNP	35130	T	A	0.1081	I:ATT @ 781 -> N:AaT	ORF40
SNP	35137	T	G	0.1142	D:GAT @ 783 -> E:GAg	ORF40
SNP	35224	A	G	0.1395	E:GAA @ 812 -> E:GAg	ORF40
SNP	35361	A	G	0.3617	N:AAT @ 858 -> S:AgT	ORF40
SNP	36314	G	A	0.3396	D:GAC @ 115 -> D:GAt	ac106/107
SNP	36422	G	A	0.322	T:ACC @ 79 -> T:ACt	ac106/107
SNP	36500	G	A	0.3378	F:TTC @ 53 -> F:TTt	ac106/107
SNP	36600	T	C	0.2241	K:AAG @ 20 -> R:AgG	ac106/107
SNP	36753	A	G	0.2156	L:TTA @ 30 -> L:TTg	pif-7
SNP	37064	G	A	0.3103	T:ACG @ 64 -> T:ACa	ORF43
SNP	37155	A	G	0.1666	I:ATT @ 95 -> V:gTT	ORF43
SNP	37183	A	T	0.1	Y:TAC @ 104 -> F:TtC	ORF43
SNP	37768	C	T	0.3382	A:GCG @ 43 -> V:GtG	ODV-EC43
SNP	38618	C	T	0.2625	Y:TAC @ 326 -> Y:TAt	ODV-EC43
SNP	38916	T	C	0.1153	K:AAA @ 85 -> K:AAg	ORF47
SNP	39073	A	G	0.1864	I:ATT @ 33 -> T:AcT	ORF47
SNP	39224	T	C	0.2173	T:ACA @ 262 -> T:ACg	pp31/39k
Indel	40019	T	-	0.1967	K:AAA @ 91 -> X:AAx	LEF-11
SNP	40060	A	T	0.2459	V:GTG @ 77 -> E:GaG	LEF-11
Indel	40318	-	T	0.1296
SNP	40469	G	A	0.204	P:CCC @ 106 -> P:CCt	SOD
Indel	40868	-	A	0.1454
SNP	40894	C	T	0.1636
SNP	41593	G	A	0.25	S:TCA @ 617 -> L:TtA	p74
Indel	43483	-	A	0.2461
SNP	43498	G	A	0.2089	S:AGC @ 3 -> N:AaC	ORF53
SNP	43664	T	C	0.2093	F:TTT @ 58 -> F:TTc	ORF53
SNP	43692	A	T	0.2345	N:AAT @ 68 -> Y:tAT	ORF53
SNP	43958	T	C	0.1525	Y:TAT @ 156 -> Y:TAc	ORF53
SNP	43973	C	T	0.1929	A:GCC @ 161 -> A:GCt	ORF53
SNP	44073	A	G	0.1964		ORF53
SNP	44075	A	T	0.1818	I:ATA @ 195 ->V::gTt	ORF53
SNP	45355	A	T	0.1617
SNP	45356	A	T	0.1617
SNP	45401	G	A	0.1111		dr4
SNP	45428	T	A	0.1206		dr4
SNP	45512	T	A	0.1025		dr4
SNP	45610	C	T	0.125		dr4
SNP	45624	A	T	0.25		dr4
SNP	45652	A	T	0.3225		dr4
SNP	45680	T	A	0.3636		dr4
SNP	45871	C	T	0.1071
SNP	45979	G	A	0.2058	D:GAC @ 95 -> D:GAt	ORF55
SNP	46910	C	T	0.1818	D:GAC @ 196 -> D:GAt	P47
SNP	47154	G	A	0.2241	A:GCC @ 278 -> T:aCC	P47
SNP	47300	A	G	0.25	L:TTA @ 326 -> L:TTg	P47
SNP	47497	G	A	0.2075	.:TGA @ 392 -> .:TaA	P47
SNP	47864	A	T	0.1315	K:AAA @ 108 -> I:AtA	adprase
SNP	47868	T	A	0.1486	G:GGT @ 109 -> G:GGa	adprase
SNP	48050	G	A	0.1647	R:AGA @ 170 -> K:AaA	adprase
SNP	48267	C	T	0.2328	S:TCG @ 165 -> S:TCa	ORF58
SNP	48374	C	T	0.1818	D:GAT @ 130 -> N:aAT	ORF58
SNP	48447	A	G	0.2539	Y:TAT @ 105 -> Y:TAc	ORF58
SNP	48497	T	C	0.1372	N:AAT @ 89 -> D:gAT	ORF58
SNP	49081	C	T	0.3428	N:AAC @ 101 -> N:AAt	p24
SNP	49280	G	A	0.2727	A:GCA @ 168 -> T:aCA	p24
SNP	49544	C	T	0.2739	S:TCA @ 77 -> L:TtA	ORF60
SNP	50034	C	G	0.1639	E:GAA @ 85 -> Q:cAA	LEF-1
SNP	50313	G	T	0.1269	L:CTG @ 4 -> L:CTt	PIF-1
SNP	50698	G	A	0.1547	D:GAT @ 133 -> N:aAT	PIF-1
SNP	50709	T	C	0.1744	N:AAT @ 136 -> N:AAc	PIF-1
SNP	50863	T	G	0.2151	S:TCT @ 188 -> A:gCT	PIF-1
SNP	50878	A	T	0.1904	T:ACT @ 193 -> S:tCT	PIF-1
SNP	51219	C	T	0.101	D:GAC @ 306 -> D:GAt	PIF-1
SNP	51588	T	C	0.1294	N:AAT @ 429 -> N:AAc	PIF-1
SNP	52210	A	G	0.2812	Y:TAT @ 140 -> Y:TAc	FGF-1
SNP	52534	C	T	0.2127	M:ATG @ 32 -> I:ATa	FGF-1
SNP	52770	C	T	0.2285	L:TTG @ 70 -> L:TTa	ORF64
SNP	53539	C	T	0.1927	H:CAT @ 132 -> Y:tAT	chtb2
SNP	53730	G	A	0.2388	S:AGC @ 43 -> S:AGt	LEF-6
SNP	53745	G	A	0.2112	V:GTC @ 38 -> V:GTt	LEF-6
SNP	53875	T	G	0.2916
SNP	54063	A	G	0.228	M:ATG @ 222 -> T:AcG	DBP
SNP	54110	G	A	0.2105	D:GAC @ 206 -> D:GAt	DBP
SNP	54170	A	G	0.204	D:GAT @ 186 -> D:GAc	DBP
SNP	54203	T	C	0.3125	L:TTA @ 175 -> L:TTg	DBP
SNP	54410	G	A	0.2077	F:TTC @ 106 -> F:TTt	DBP
SNP	54608	C	T	0.2105	E:GAG @ 40 -> E:GAa	DBP
SNP	54698	A	G	0.1489	C:TGT @ 77 -> R:cGT	ORF68
SNP	55417	A	G	0.1384	P:CCT @ 21 -> P:CCc	ORF69
SNP	56047	T	G	0.2545	G:GGT @ 197 -> G:GGg	p45/p48
SNP	56053	T	C	0.2307	I:ATT @ 199 -> I:ATc	p45/p48
SNP	56299	A	G	0.1428	K:AAA @ 281 -> K:AAg	p45/p48
SNP	56473	C	A	0.1212	M:ATG @ 184 -> I:ATt	p45/p48
SNP	56627	G	A	0.1617
SNP	56630	A	G	0.147
SNP	56746	T	G	0.1041	I:ATA @ 93 -> I:ATc	p12-like
SNP	56944	T	C	0.25	E:GAA @ 27 -> E:GAg	p12-like
Indel	57013	T	-	0.3606
SNP	57341	T	A	0.2115	I:ATT @ 99 -> N:AaT	p40; bv/odv-c42
SNP	57378	T	C	0.1754	T:ACT @ 111 -> T:ACc	p40; bv/odv-c42
SNP	57441	A	G	0.2297	V:GTA @ 132 -> V:GTg	p40; bv/odv-c42
SNP	57684	A	G	0.375	L:CTA @ 213 -> L:CTg	p40; bv/odv-c42
SNP	57735	T	C	0.3571	Y:TAT @ 230 -> Y:TAc	p40; bv/odv-c42
SNP	57993	T	A	0.425	S:TCT @ 316 -> S:TCa	p40; bv/odv-c42
SNP	58458	G	A	0.3829	G:GGC @ 227 -> G:GGt	LEF-5
SNP	58473	T	C	0.3917	R:AGA @ 222 -> R:AGg	LEF-5
SNP	58494	G	A	0.4255	H:CAC @ 215 -> H:CAt	LEF-5
SNP	58848	C	A	0.2045	L:CTG @ 97 -> L:CTt	LEF-5
SNP	58992	G	A	0.1728	N:AAC @ 49 -> N:AAt	LEF-5
SNP	59288	T	C	0.1948	D:GAT @ 68 -> D:GAc	38K
SNP	59319	A	T	0.16	I:ATA @ 79 -> L:tTA	38K
SNP	59625	A	T	0.1976	N:AAT @ 181 -> Y:tAT	38K
SNP	59696	C	T	0.2093	S:AGC @ 204 -> S:AGt	38K
SNP	59765	C	A	0.2705	S:TCC @ 227 -> S:TCa	38K
SNP	60240	A	G	0.2282	P:CCA @ 86 -> P:CCg	ORF76
SNP	60474	T	A	0.2875	M:ATG @ 119 -> L:tTG	PIF-4/ODV-E28
SNP	60619	G	A	0.1927	G:GGC @ 70 -> G:GGt	PIF-4/ODV-E28
SNP	61321	A	G	0.2857	Q:CAA @ 170 -> Q:CAg	helicase
SNP	61855	A	G	0.2794	K:AAA @ 348 -> K:AAg	helicase
SNP	62590	G	A	0.3243	L:TTG @ 593 -> L:TTa	helicase
SNP	62593	A	G	0.3066	L:TTA @ 594 -> L:TTg	helicase
SNP	62680	C	T	0.282	P:CCC @ 623 -> P:CCt	helicase
SNP	62753	A	T	0.2727	I:ATA @ 648 -> L:tTA	helicase
SNP	62936	G	A	0.238	A:GCA @ 709 -> T:aCA	helicase
SNP	63010	T	A	0.2187	A:GCT @ 733 -> A:GCa	helicase
SNP	63247	T	C	0.2631	C:TGT @ 812 -> C:TGc	helicase
SNP	63292	C	A	0.1875	V:GTC @ 827 -> V:GTa	helicase
SNP	63838	G	A	0.2121	L:CTG @ 1009 -> L:CTa	helicase
SNP	63940	T	C	0.2241	N:AAT @ 1043 -> N:AAc	helicase
SNP	64507	A	G	0.2631	S:TCT @ 114 -> S:TCc	ODV-E25
SNP	65029	G	A	0.2839	L:CTC @ 116 -> L:CTt	p18
SNP	65326	G	A	0.3146	S:AGC @ 17 -> S:AGt	p18
SNP	65758	A	G	0.3493	I:ATT @ 124 -> V:gTT	P33
SNP	65874	C	T	0.3544	Y:TAC @ 162 -> Y:TAt	P33
SNP	66181	C	T	0.305	V:GTG @ 209 -> M:aTG	iap-6
SNP	66239	C	A	0.309	V:GTG @ 189 -> V:GTt	iap-6
SNP	66554	C	A	0.1641	G:GGG @ 84 -> G:GGt	iap-6
SNP	66650	A	G	0.17	V:GTT @ 52 -> V:GTc	iap-6
SNP	67372	A	G	0.2031	V:GTA @ 258 -> A:GcA	LEF-4
SNP	67773	G	A	0.2619	Y:TAC @ 124 -> Y:TAt	LEF-4
SNP	68103	G	A	0.2771	S:TCC @ 14 -> S:TCt	LEF-4
SNP	68473	T	C	0.2343	T:ACT @ 89 -> T:ACc	VP39 capsid
SNP	68572	G	T	0.2696	V:GTG @ 122 -> V:GTt	VP39 capsid
SNP	69881	A	T	0.3898	I:ATA @ 250 -> I:ATt	ODV-EC27
SNP	69997	A	T	0.2978
SNP	70110	T	C	0.3035
SNP	70132	T	A	0.3166
SNP	70259	T	C	0.2656
SNP	70302	A	T	0.2539
Indel	70398	-	A	0.1929
SNP	70493	C	T	0.2031
Indel	70537	A	-	0.1857
SNP	70645	A	G	0.1666	D:GAT @ 338 -> D:GAc	ORF86
SNP	70866	G	C	0.25	L:CTT @ 265 -> V:gTT	ORF86
SNP	71143	G	A	0.16	F:TTC @ 172 -> F:TTt	ORF86
SNP	71443	T	C	0.2666	L:TTA @ 72 -> L:TTg	ORF86
SNP	71628	G	A	0.16	H:CAC @ 11 -> Y:tAC	ORF86
SNP	71629	G	A	0.16	T:ACC @ 10 -> T:ACt	ORF86
SNP	71986	A	G	0.2173	I:ATA @ 85 -> V:gTA	ORF87
SNP	72242	C	T	0.1666	V:GTA @ 610 -> I:aTA	VP91 capsid
SNP	72603	A	C	0.322	T:ACT @ 489 -> T:ACg	VP91 capsid
SNP	72681	A	G	0.2238	D:GAT @ 463 -> D:GAc	VP91 capsid
SNP	72861	A	T	0.2363	I:ATT @ 403 -> I:ATa	VP91 capsid
SNP	72934	C	T	0.1166	S:AGT @ 379 -> N:AaT	VP91 capsid
SNP	73185	T	C	0.1269	Q:CAA @ 295 -> Q:CAg	VP91 capsid
SNP	73328	A	G	0.1311	Y:TAT @ 248 -> H:cAT	VP91 capsid
SNP	73331	A	G	0.1562	L:TTA @ 247 -> L:cTA	VP91 capsid
SNP	73392	C	A	0.2352	T:ACG @ 226 -> T:ACt	VP91 capsid
SNP	73640	C	T	0.1764	D:GAT @ 144 -> N:aAT	VP91 capsid
SNP	73700	T	G	0.2537	K:AAA @ 124 -> Q:cAA	VP91 capsid
SNP	73749	G	A	0.2467	N:AAC @ 107 -> N:AAt	VP91 capsid
SNP	73816	C	T	0.3333	R:CGA @ 85 -> Q:CaA	VP91 capsid
SNP	73827	T	C	0.2948	K:AAA @ 81 -> K:AAg	VP91 capsid
SNP	73908	T	A	0.295	V:GTA @ 54 -> V:GTt	VP91 capsid
SNP	73956	T	A	0.1	L:TTA @ 38 -> F:TTt	VP91 capsid
SNP	74019	C	T	0.2542	V:GTG @ 17 -> V:GTa	VP91 capsid
SNP	74151	A	G	0.1777	T:ACA @ 38 -> T:ACg	tlp
SNP	74386	A	G	0.25	N:AAT @ 117 -> D:gAT	tlp
SNP	74545	T	C	0.196	V:GTT @ 53 -> V:GTc	ac81
SNP	74584	T	C	0.2909	Y:TAT @ 66 -> Y:TAc	ac81
SNP	74770	T	C	0.102	A:GCT @ 128 -> A:GCc	ac81
SNP	74824	A	G	0.2777	L:TTA @ 146 -> L:TTg	ac81
SNP	75542	T	C	0.2307	S:AGT @ 188 -> S:AGc	GP41
SNP	75620	A	G	0.2261	V:GTA @ 214 -> V:GTg	GP41
SNP	75743	C	T	0.2222	P:CCC @ 255 -> P:CCt	GP41
SNP	75868	G	A	0.211
SNP	75982	A	G	0.2244	K:AAA @ 5 -> K:AAg	ORF92 (IAP)
SNP	76219	A	G	0.215	P:CCA @ 84 -> P:CCg	ORF92 (IAP)
SNP	76402	A	G	0.24	Q:CAA @ 145 -> Q:CAg	ORF92 (IAP)
SNP	76536	T	A	0.2597	V:GTA @ 190 -> E:GaA	ORF92 (IAP)
SNP	76546	C	T	0.275	A:GCC @ 193 -> A:GCt	ORF92 (IAP)
SNP	76684	T	C	0.2333	D:GAT @ 239 -> D:GAc	ORF92 (IAP)
SNP	76756	T	C	0.1724	N:AAT @ 13 -> N:AAc	ac78
SNP	76802	G	A	0.1851	D:GAC @ 29 -> N:aAC	ac78
SNP	77049	A	G	0.2307	I:ATT @ 40 -> V:gTT	VLF-1
SNP	77445	A	G	0.2031	T:ACC @ 172 -> A:gCC	VLF-1
SNP	77566	C	T	0.2592	A:GCT @ 212 -> V:GtT	VLF-1
SNP	78140	C	T	0.1643	F:TTC @ 20 -> F:TTt	orf 94 ClanG B
SNP	78582	C	T	0.1224	L:CTG @ 64 -> L:tTG	ac76
SNP	79259	A	C	0.3333
SNP	79479	C	A	0.2608	T:ACG @ 976 -> T:ACt	DNA polymerase
SNP	80931	C	T	0.1929	P:CCG @ 492 -> P:CCa	DNA polymerase
SNP	82328	C	T	0.1666	D:GAT @ 27 -> N:aAT	DNA polymerase
SNP	83078	T	G	0.1052	I:ATA @ 246 -> R:AgA	desmoplakin
SNP	83579	G	A	0.3174	R:AGA @ 413 -> K:AaA	desmoplakin
SNP	84009	G	A	0.2068	E:GAG @ 556 -> E:GAa	desmoplakin
SNP	87858	G	A	0.1891	L:TTG @ 82 -> L:TTa	LEF-9
SNP	88218	T	C	0.1573	I:ATT @ 202 -> I:ATc	LEF-9
SNP	88569	T	A	0.172	R:CGT @ 319 -> R:CGa	LEF-9
SNP	88588	G	A	0.1444	E:GAA @ 326 -> K:aAA	LEF-9
SNP	89826	G	T	0.2197	R:CGA @ 474 -> R:aGA	DNA Ligase
SNP	89956	G	A	0.1157	P:CCC @ 430 -> P:CCt	DNA Ligase
SNP	90121	C	T	0.2784	K:AAG @ 375 -> K:AAa	DNA Ligase
SNP	90439	A	G	0.1454	S:AGT @ 269 -> S:AGc	DNA Ligase
SNP	90511	G	A	0.1111	D:GAC @ 245 -> D:GAt	DNA Ligase
SNP	91105	A	T	0.3333	T:ACT @ 47 -> T:ACa	DNA Ligase
Indel	91260	-	A	0.2894
SNP	91328	G	T	0.3571
Indel	91365	-	A	0.3571
SNP	91647	A	G	0.2125	N:AAT @ 375 -> N:AAc	FGF-2
SNP	91755	A	G	0.2753	D:GAT @ 339 -> D:GAc	FGF-2
SNP	91857	A	G	0.2839	F:TTT @ 305 -> F:TTc	FGF-2
SNP	91902	G	A	0.2839	L:CTC @ 290 -> L:CTt	FGF-2
SNP	92204	A	T	0.1341	S:TCG @ 190 -> T:aCG	FGF-2
SNP	92253	C	T	0.1666	T:ACG @ 173 -> T:ACa	FGF-2
SNP	92273	G	T	0.1538	H:CAC @ 167 -> N:aAC	FGF-2
SNP	92436	T	C	0.1724	V:GTA @ 112 -> V:GTg	FGF-2
SNP	92490	A	G	0.1595	Y:TAT @ 94 -> Y:TAc	FGF-2
SNP	92788	G	A	0.1944
SNP	92875	A	G	0.2643
SNP	92967	A	C	0.3055	L:CTA @ 29 -> L:CTc	ORF109
SNP	93440	G	A	0.2117	F:TTC @ 144 -> F:TTt	ORF110
SNP	93459	T	A	0.2222	D:GAC @ 138 -> V:GtC	ORF110
SNP	93543	T	A	0.1379	K:AAG @ 110 -> M:AtG	ORF110
SNP	93767	G	A	0.2183	V:GTC @ 35 -> V:GTt	ORF110
SNP	93808	T	G	0.2159	I:ATT @ 22 -> L:cTT	ORF110
SNP	94322	A	G	0.2616	L:TTA @ 128 -> L:TTg	ALK-EXO
SNP	94553	C	T	0.1607	Y:TAC @ 205 -> Y:TAt	ALK-EXO
SNP	94770	A	G	0.2956	K:AAA @ 278 -> E:gAA	ALK-EXO
SNP	94829	A	G	0.225	R:AGA @ 297 -> R:AGg	ALK-EXO
SNP	94842	G	A	0.2261	V:GTT @ 302 -> I:aTT	ALK-EXO
SNP	94982	T	A	0.1826	I:ATT @ 348 -> I:ATa	ALK-EXO
SNP	95482	C	G	0.141	Q:CAA @ 140 -> E:gAA	helicase-2
SNP	95550	A	G	0.1159	P:CCA @ 162 -> P:CCg	helicase-2
SNP	95713	T	C	0.1587	L:TTG @ 217 -> L:cTG	helicase-2
SNP	96126	G	A	0.25	V:GTG @ 354 -> V:GTa	helicase-2
SNP	96443	C	T	0.2727	E:GAA @ 286 -> K:aAA	ORF113
SNP	96504	C	G	0.2567	E:GAG @ 265 -> D:GAc	ORF113
SNP	96542	A	G	0.2253	L:TTA @ 253 -> L:cTA	ORF113
SNP	96671	C	T	0.2413	V:GTA @ 210 -> I:aTA	ORF113
SNP	96925	A	G	0.1333	V:GTT @ 125 -> A:GcT	ORF113
SNP	97059	G	A	0.2619	Y:TAC @ 80 -> Y:TAt	ORF113
SNP	97128	G	A	0.2083	N:AAC @ 57 -> N:AAt	ORF113
SNP	97404	C	T	0.2203	V:GTG @ 843 -> V:GTa	LEF-8
SNP	97548	A	G	0.1967	N:AAT @ 795 -> N:AAc	LEF-8
SNP	97758	G	A	0.2127	D:GAC @ 725 -> D:GAt	LEF-8
SNP	97830	G	A	0.2533	S:AGC @ 701 -> S:AGt	LEF-8
SNP	99455	C	T	0.2236	V:GTA @ 160 -> I:aTA	LEF-8
SNP	99710	C	T	0.2195	E:GAG @ 75 -> K:aAG	LEF-8
SNP	99753	A	T	0.1951	V:GTT @ 60 -> V:GTa	LEF-8
SNP	99952	G	A	0.27
SNP	100018	A	C	0.2549	Q:CAA @ 14 -> H:CAc	ORF115
SNP	100279	G	T	0.3793	L:TTG @ 101 -> F:TTt	ORF115
SNP	100309	A	T	0.2197	V:GTA @ 111 -> V:GTt	ORF115
SNP	100801	G	A	0.1315	D:GAT @ 87 -> N:aAT	ac53
Indel	101851-2	TT	-	0.5	.:TAA @ 94 -> X:TAx	LEF10
SNP	101875	G	A	0.4186	I:ATC @ 86 -> I:ATt	LEF10
SNP	102314	G	A	0.402	E:GAG @ 60 -> E:GAa	vp 1054
SNP	102917	G	A	0.4155	S:TCG @ 261 -> S:TCa	vp 1054
SNP	103057	C	T	0.3611	T:ACC @ 308 -> I:AtC	vp 1054
SNP	103184	C	T	0.2424	S:TCC @ 9 -> S:TCt	ORF122
SNP	103581	T	C	0.1	I:ATT @ 51 -> I:ATc	FGF-3
SNP	103599	A	C	0.4285	I:ATA @ 57 -> I:ATc	FGF-3
SNP	103900	A	C	0.4375	N:AAT @ 158 -> H:cAT	FGF-3
SNP	103932	A	T	0.1176	G:GGA @ 168 -> G:GGt	FGF-3
SNP	103962	C	T	0.4642	L:CTC @ 178 -> L:CTt	FGF-3
SNP	103997	A	C	0.1153	K:AAA @ 190 -> T:AcA	FGF-3
SNP	104051	A	G	0.4126	Q:CAA @ 208 -> R:CgA	FGF-3
SNP	104085	G	T	0.409	Q:CAG @ 219 -> H:CAt	FGF-3
SNP	104117	A	G	0.4615	N:AAT @ 230 -> S:AgT	FGF-3
SNP	104598	A	G	0.1139	P:CCT @ 316 -> P:CCc	EGT
SNP	104712	G	A	0.2365	N:AAC @ 278 -> N:AAt	EGT
SNP	104952	C	T	0.1559	E:GAG @ 198 -> E:GAa	EGT
SNP	105018	A	C	0.3548	H:CAT @ 176 -> Q:CAg	EGT
SNP	105092	C	T	0.2325	A:GCC @ 152 -> T:aCC	EGT
SNP	105210	A	T	0.1596	I:ATT @ 112 -> I:ATa	EGT
SNP	105309	T	C	0.4128	E:GAA @ 79 -> E:GAg	EGT
SNP	105353	T	C	0.3703	S:AGT @ 65 -> G:gGT	EGT
SNP	105445	G	T	0.3333	A:GCA @ 34 -> E:GaA	EGT
SNP	105501	A	T	0.3495	A:GCT @ 15 -> A:GCa	EGT
SNP	105581	G	T	0.1478
Indel	105603	A	-	0.3644
SNP	105638	C	T	0.3557
SNP	105653	C	T	0.3689
SNP	105814	T	C	0.1692	H:CAT @ 50 -> H:CAc	ME53
SNP	105886	G	A	0.1754	L:TTG @ 74 -> L:TTa	ME53
SNP	105898	G	A	0.1754	K:AAG @ 78 -> K:AAa	ME53
SNP	105946	C	T	0.2352	T:ACC @ 94 -> T:ACt	ME53
SNP	105975	A	G	0.2166	N:AAT @ 104 -> S:AgT	ME53
SNP	106450	T	C	0.1428	S:AGT @ 262 -> S:AGc	ME53
SNP	106459	T	C	0.1428	H:CAT @ 265 -> H:CAc	ME53
